# Supplementary material for: Comparative Evaluation of the Physiochemical Properties, and Antioxidant and Hypoglycemic Activities of Dendrobium officinale Leaves Processed Using Different Drying Techniques
Source: Antioxidants (Basel). 2023 Oct 26;12(11):1911. doi: 10.3390/antiox12111911 (PMC10669270; doi:10.3390/antiox12111911)
Supplement: Supplementary file 1 [file antioxidants-12-01911-s001.zip]

Archive with 1 entries (1 files):
- antioxidants-2633843-supplementary.pdf
